# Supplementary material for: A rare cause of infantile achalasia: GMPPA‐congenital disorder of glycosylation with two novel compound heterozygous variants
Source: Am J Med Genet A. 2022 Jun 4;188(8):2438–42. doi: 10.1002/ajmg.a.62859 (PMC9283290; doi:10.1002/ajmg.a.62859)
Supplement: Supplementary file 2 — TABLE S1 Summary of GMPPA‐CDG cases in literature [file AJMG-188-2438-s002.xlsx]

## Sheet: Sheet1
	Supplemental Information Table 1 : Summary of GMPPA-CDG Cases in Literature
		Our patient	# 1 (Koehler 1)	# 2 (Koehler 2)	# 3 (Koehler 3)	# 4 (Koehler 4)	# 5 (Koehler 5)	# 6 (Koehler 6)	# 7 (Koehler 7)	# 8 (Koehler 8)	# 9 (Koehler 9)	# 10 (Koehler 10)	# 11 (Koehler 11)	# 12 (Koehler 12)	# 13 (Koehler 13)	# 14 (Benitez 1)	# 15 (Benitez 2)	# 16 (Diaz 1)	# 17 (Diaz 2)	# 18 (Diaz 3)	# 19 (Gold 1)	# 20 (Gold 2)	# 21 (Alabdullatif 1)	Case Total: % (#)
	Sex	F	M	M	F	M	M	F	M	F	F	F	F	F	F	F	F	M	F	F	F	F	M	F=15 (68%); M=7 (32%)
	Age at exam	8 mo	12 yrs	9 yrs	7 yrs	17 yrs	8 yrs	17.6 yrs	21.2 y rs	20.8 yrs	9.2 yrs	3.7 yrs	10.7 yrs	6 yrs	2.4 yrs	2 mo	2 mo	14 yrs	9 mo	5 mo	2.5 mo	4 mo	3 y/o	-
	Variant	c.874A>C (p.T292P); c.962C>T (p.R318W)	c.295C>T (p.Arg99*)	c.295C>T (p.Arg99*)	c.295C>T (p.Arg99*)	c.1000A>C (p.Thr334Pro)	c.1000A>C (p.Thr334Pro)	c.1202A>C (p.Asn401Thr)	c.1001C>T (p.Thr334Met)	c.1169G>C (p.Arg390Pro)	c.545G>A (p.Gly182Asp)	c.545G>A (p.Gly182Asp)	c.210delA (p.Ala71Profs*19)	c.642G>A (p.Trp214)	c.993+1G>A (-)	c.1118G>C (p.Arg373Pro)	c.1118G>C (p.Arg373Pro)	c.265dup (p.L89fs)	c.265dup (p.L89fs)	c.265dup (p.L89fs)	c.853+1G>A (g.220370278)	c.853+1G>A (g.220370278)	c.922G>A (p.Gly308Arg)	-
	Type	compound heterozygous	homozygous	homozygous	homozygous	homozygous	homozygous	homozygous	homozygous	homozygous	homozygous	homozygous	homozygous	homozygous	homozygous	homozygous	homozygous	homozygous	homozygous	homozygous	homozygous	homozygous	homozygous	-
	Consanguinity	No	Yes	Yes	Yes	Yes	Yes	Yes	N/A	Yes	N/A	N/A	Yes	Yes	Yes	Yes	Yes	No	No	No	Yes	Yes	Yes	79% (15/19)
	Ethnicity	German/Eastern European/Chinese	Pakistani	Pakistani	Pakistani	Arabic	Arabic	Turkish	Kosoan	Pakistani	Palestinian	Palestinian	Dominican	Arabic	Moroccan	Mexican	Mexican	Guatemalan	Guatemalan	Guatemalan	Lebanese	Lebanese	N/A	-
	Achalasia	Yes	Yes	Yes	Yes	Yes	Unknown	Yes	Yes	Yes	Yes	Yes	Yes	Yes	Yes	Yes	Yes	Yes	Yes	Yes	Yes	Yes	Yes	100% (21/21)
	Alacrima	Yes	Yes	Yes	Yes	Yes	Yes	Yes	Yes	Yes	Yes	Yes	Yes	Yes	Yes	Yes	Yes	Yes	Yes	Yes	Yes	Yes	Yes	100% (22/22)
	Adrenal insufficiency	No	No	No	No	No	No	No	No	No	No	No	No	No	No	No	No	No	No	No	No	No	No	0 % (0/22)
	Delayed development	Yes	Yes	Yes	Yes	Yes	Yes	Yes	Yes	Yes	Yes	Yes	Yes	Yes	Yes	Yes	Yes	Yes	Yes	Yes	Yes	Yes	Yes	100% (22/22)
	Speech delay	N/A	Yes	Yes	Yes	Yes	Yes	Yes	Yes	No	Yes	Yes	No	No	Yes	Yes	Yes	No	No	No	No	Yes	N/A	65% (13/20)
	Intellectual Disability	N/A	Yes	Yes	Yes	Yes	N/A	Yes	Yes	Yes	Yes	Yes	Yes	Yes	N/A	Yes	Yes	Yes	Yes	Yes	Yes	Yes	Yes	100% (19/19)
	Ocular symptoms	Yes	Yes	No	No	Yes	No	Yes	No	Yes	Yes	Yes	Yes	No	No	Yes	Yes	N/A	N/A	N/A	No	Yes	Yes	63% (12/19)
	Hypotonia	Yes	No	No	No	Yes	N/A	No	N/A	Yes	Yes	Yes	No	N/A	No	Yes	Yes	No	Yes	Yes	N/A	N/A	N/A	56% (9/16)
	Gait abnormalities	N/A	Yes	No	No	N/A	N/A	Yes	Yes	N/A	No	No	Yes	Yes	No	No	No	Yes	N/A	N/A	Yes	N/A	N/A	46% (6/13)
	Hyperkeratosis	No	Yes	Yes	Yes	No	N/A	No	N/A	No	No	No	No	No	No	No	Yes	N/A	N/A	N/A	N/A	N/A	N/A	29% (4/14)
	Postural hypotension	No	No	No	No	No	N/A	No	N/A	Yes	Yes	Yes	No	No	No	Yes	Yes	N/A	N/A	N/A	N/A	N/A	N/A	29% (4/14)
	Hyperreflexia	No	No	No	No	No	N/A	No	Yes	No	No	No	No	Yes	No	No	No	N/A	N/A	N/A	N/A	N/A	N/A	13% (2/15)
	Hearing impairment	No	No	No	No	No	N/A	No	Yes	N/A	Yes	Yes	N/A	No	No	Yes	Yes	N/A	N/A	N/A	No	N/A	N/A	36% (5/14)
	Decreased sweating	No	No	No	No	No	N/A	No	N/A	No	Yes	Yes	Yes	No	No	No	No	No	Yes	Yes	Yes	Yes	Yes	40% (8/20)
	Facial dysmoprhism	No	N/A	N/A	N/A	N/A	N/A	N/A	N/A	N/A	N/A	N/A	N/A	N/A	N/A	Yes	Yes	Yes	Yes	Yes	Yes	Yes	Yes	89 % (8/9)
	Short stature	Yes	N/A	N/A	N/A	N/A	N/A	N/A	N/A	N/A	N/A	N/A	N/A	N/A	N/A	Yes	Yes	Yes	Yes	Yes	Yes	Yes	Yes	100% (9/9)
	Anodontia	N/A	N/A	N/A	N/A	N/A	N/A	N/A	N/A	N/A	N/A	N/A	N/A	N/A	N/A	Yes	Yes	No	No	No	N/A	N/A	N/A	40% (2/5)
